# Supplementary material for: Constructing Randomly Lamellar HKUST–1@Clinoptilolite through Polyethylene Glycol—Assisted Hydrothermal Method and Coordinated Complexation for Enhanced Adsorptive Separation for CO2 and CH4
Source: Nanomaterials (Basel). 2023 Jun 14;13(12):1860. doi: 10.3390/nano13121860 (PMC10303906; doi:10.3390/nano13121860)
Supplement: Supplementary file 1 [file nanomaterials-13-01860-s001.zip]

Archive with 1 entries (1 files):
- nanomaterials-2311751-supplementary.pdf
